# Supplementary material for: Assessing the Limit of CO2 Storage in Seawater as Bicarbonate-Enriched Solutions
Source: Molecules. 2024 Aug 28;29(17):4069. doi: 10.3390/molecules29174069 (PMC11397659; doi:10.3390/molecules29174069)
Supplement: Supplementary file 1 [file molecules-29-04069-s001.zip]

Archive with 1 entries (1 files):
- Recap_Experimental data_Final draft.xlsx
